# Supplementary material for: Thermal Analysis of Metal-Organic Precursors for Functional Cu:ΝiOx Hole Transporting Layer in Inverted Perovskite Solar Cells: Role of Solution Combustion Chemistry in Cu:ΝiOx Thin Films Processing
Source: Nanomaterials (Basel). 2021 Nov 15;11(11):3074. doi: 10.3390/nano11113074 (PMC8618520; doi:10.3390/nano11113074)
Supplement: Supplementary file 1 [file nanomaterials-11-03074-s001.zip]

Archive with 1 entries (1 files):
- nanomaterials-1434240-supplementary.pdf
